# Supplementary material for: Biomarker identification and pathway analysis of Astragalus membranaceus and Curcuma zedoaria couplet medicines on adenine-induced chronic kidney disease in rats based on metabolomics
Source: Front Pharmacol. 2023 Apr 6;14:1103527. doi: 10.3389/fphar.2023.1103527 (PMC10116179; doi:10.3389/fphar.2023.1103527)
Supplement: Supplementary file 1 [file Table2.XLSX]

## Sheet: Sheet1
NO	MS2 name	rt	mz	VIP	P-VALUE	FOLD CHANGE
1	Glyoxylic acid	327.048	72.9924	1.15053	0.0340655	0.594643
2	L-Norleucine	292.817	130.087	1.52179	0.000495101	0.522036
3	Malonic acid	394.049	103.003	1.2138	0.00940809	2.0574
4	Palmitoleic acid	43.1982	253.217	1.26367	0.000937491	1.69012
5	Linoleic acid	37.6342	279.233	1.43416	0.000260249	0.584518
6	D-Alanine	363.051	88.0396	1.42478	0.000145243	0.6837
7	Glycine	392.951	74.024	1.35482	0.00656997	0.651326
8	Eicosadienoic acid	41.2277	307.264	1.40401	0.0175936	3.08447
9	N-Methylalanine	409.019	102.055	1.16776	0.0128439	0.790354
10	Adrenic acid	37.5183	331.264	1.54324	0.000950896	7.16131
11	Uracil	79.1131	111.019	1.15774	0.013195	1.46128
12	Arachidonic acid	37.5074	303.233	1.1152	0.0161763	1.35803
13	Glycolic acid	94.9392	75.008	1.25741	0.0074081	0.561667
14	Pyroglutamic acid	409.022	128.035	1.03757	0.0319597	0.801582
15	Linoelaidic acid	60.7087	279.233	1.07445	0.00292432	0.468553
16	L-Valine	317.716	116.071	1.51919	0.000120763	0.526778
17	Succinic acid	395.252	117.019	1.52074	2.20057e-06	0.304901
18	O-Phosphoethanolamine	491.667	140.011	1.31695	0.000378206	1.31224
19	Alanylglycine	353.7	145.061	1.1311	0.0066847	1.41942
20	Indoleacetaldehyde	41.1446	158.061	1.30909	0.00247052	0.584532
21	2-Furoic acid	152.276	111.008	1.2241	0.00125313	2.43003
22	L-Glutamic acid	409.019	146.045	1.18834	0.0102227	0.774144
23	16-Hydroxy hexadecanoic acid	50.5056	271.228	1.07591	0.0333932	1.96272
24	Eicosapentaenoic acid	41.5734	301.217	1.1754	0.0146314	0.691599
25	Galactose 1-phosphate	499.45	259.022	1.36268	0.00100489	2.18213
26	Citrulline	407.892	174.088	1.51729	0.00116972	4.62206
27	Indoxyl sulfate	26.5967	212.002	1.41659	3.58849e-06	4.19445
28	15-Keto-prostaglandin E2	94.0032	349.202	1.23389	0.00307034	0.0920274
29	Phenylacetylglycine	200.001	192.066	1.43573	0.00157517	4.9688
30	Pyrrole-2-carboxylic acid	486.79	110.024	1.36257	0.000445184	1.51666
31	Prostaglandin B2	99.8894	333.207	1.3361	0.00145617	0.350764
32	Uridine	170.418	243.062	1.26028	0.00323617	0.748381
33	Allantoin	199.72	157.036	1.5847	4.33867e-09	2.22293
34	Fumaric acid	443.602	115.003	1.26744	0.000346277	2.3176
35	Docosahexaenoic acid	39.6038	327.233	1.01432	0.0142289	0.553122
36	D-Aspartic acid	418.196	132.03	1.55042	4.89302e-05	0.291625
37	Ribothymidine	147.601	257.078	1.50841	0.00222379	3.3274
38	7-Methylguanosine	212.565	296.1	1.21547	0.00244975	1.36387
39	(Â±)-Tryptophan	281.007	203.082	1.29364	0.000548128	0.641727
40	Orotidine	320.094	287.052	1.46918	1.38222e-05	2.55825
41	L-Tyrosine	320.228	180.066	1.37239	0.000104475	0.532224
42	Hypoxanthine	256.447	135.031	1.25289	0.00123268	0.668268
43	D-Ornithine	533.606	131.082	1.52978	2.23181e-06	0.578733
44	Mannose 6-phosphate	487.621	259.022	1.27361	0.00681431	2.10421
45	2-Hydroxybutyric acid	189.469	103.039	1.45228	0.00202183	0.542935
46	Inosine	232.019	267.073	1.52829	1.77281e-05	0.507461
47	Phosphoenolpyruvic acid	469.063	166.975	1.38089	0.00451098	0.423385
48	4-Hydroxyhippuric acid	249.44	194.046	1.50935	0.000611887	3.9851
49	N-Acetylneuraminic acid	382.654	308.099	1.09693	0.0126054	1.36253
50	D-2,3-Dihydroxypropanoic acid	311.009	105.019	1.37678	0.00605769	0.42129
51	Hippuric acid	206.914	178.05	1.29114	0.00130019	2.20367
52	N-Acetyl-L-alanine	265.584	130.05	1.34735	0.0177464	3.10359
53	Cholesterol sulfate	24.3867	465.304	1.57016	9.1101e-05	0.134223
54	Ribitol	246.309	151.061	1.52132	0.000620359	0.359245
55	Hydroxypyruvic acid	94.8806	103.003	1.35023	0.00218851	0.465235
56	D-Xylitol	97.4124	151.061	1.35024	0.000413485	0.660144
57	Cytidine	256.454	242.078	1.05367	0.0120767	0.744605
58	Guanosine	281.056	282.084	1.3296	0.0141238	0.381295
59	Beta-D-Galactose	316.317	179.056	1.35997	0.00190679	0.309653
60	N-Acetylarylamine	206.904	134.061	1.30121	0.00119278	2.35467
61	Glutaric acid	344.531	131.035	1.06575	0.0258781	1.35776
62	Pseudouridine	257.608	243.062	1.56942	0.000111596	4.28013
63	Carnosine	439.045	225.099	1.23012	0.0461561	0.164416
64	20-Hydroxyeicosatetraenoic acid	49.365	319.228	1.05952	0.0225567	1.79778
65	Cytidine 2',3'-cyclic phosphate	336.3	304.034	1.4202	0.0041402	0.226553
66	Pantothenic acid	282.149	218.103	1.55517	0.000339593	0.320409
67	Hydroxyphenyllactic acid	201.279	181.05	1.18546	0.000143544	15.7168
68	2'-Deoxyguanosine 5'-monophosphate	444.207	346.056	1.35786	0.0351398	0.3627
69	L-Phenylalanine	277.572	164.071	1.55012	5.64341e-05	0.546266
70	Ribose 1-phosphate	452.205	229.012	1.12815	0.00539617	0.769202
71	Glycerophosphocholine	404.49	292.072	1.32663	0.00027604	6.42268
72	S-Adenosylhomocysteine	399.901	383.115	1.54291	0.000328344	0.352384
73	4-Aminohippuric acid	209.175	193.062	1.34827	0.00240762	2.32186
74	Ketoleucine	36.8895	129.055	1.42572	0.0022821	0.14852
75	Mannitol	306.697	181.072	1.22871	0.00317193	0.539703
76	cis-Aconitic acid	450.577	173.009	1.36382	0.000193862	1.98492
77	L-Threonine	368.794	118.05	1.45844	0.000101335	0.493212
78	Leucinic acid	236.825	131.071	1.50394	2.07699e-05	0.208226
79	D-Glucuronic acid	398.692	193.035	1.42071	0.00768688	0.456436
80	Phenyllactic acid	113.373	165.055	1.20411	0.00792572	5.21114
81	Dehydroascorbic acid	151.124	173.009	1.29372	0.00322539	1.51376
82	Threonic acid	338.663	135.03	1.41433	0.000314909	0.50604
83	Azelaic acid	353.7	187.097	1.30201	0.00110507	2.14411
84	Guanine	213.784	150.042	1.57942	0.000583218	86.062
85	2-Pyrocatechuic acid	24.2921	153.019	1.49091	0.00036675	6.01331
86	Lipoxin B4	94.6271	351.218	1.21883	0.0125974	2.18316
87	N-Acetylglutamic acid	230.961	188.045	1.34941	0.000100632	6.2097
88	3-Hydroxybenzoic acid	228.527	137.024	1.17652	0.0257341	2.78753
89	Phosphoserine	444.159	184.001	1.53447	1.92277e-07	0.393266
90	N-acetyl-5-aminosalicylic acid	220.178	194.046	1.44925	0.000732425	0.559981
91	L-Serine	392.936	104.035	1.50244	9.02415e-06	0.460229
92	Deoxyribose 5-phosphate	140.776	213.017	1.22083	0.0207898	0.350785
93	Uridine 5'-monophosphate	452.917	323.029	1.2307	0.0312482	0.461325
94	Docosapentaenoic acid (22n-3)	39.0401	329.248	1.36492	0.000615536	1.82298
95	Cytidine monophosphate	449.337	322.045	1.39906	0.00449602	0.340327
96	Fructose 1,6-bisphosphate	515.864	338.989	1.54099	0.00105957	6.70851
97	Gluconic acid	361.92	195.051	1.56691	1.83825e-08	0.192086
98	3alpha-Acetoxy-11-keto-beta-boswellic acid	28.8854	511.346	1.41024	0.000395414	0.485365
99	N-Arachidonoyl glycine	96.3552	360.255	1.44975	0.000499635	0.0995204
100	L-Homoserine	389.502	118.05	1.22467	0.010463	0.738229
101	N-Methylhydantoin	394.096	113.035	1.26678	0.00172125	0.616709
102	Salicyluric acid	165.821	194.046	1.08767	0.00653727	2.63504
103	FAD	408.961	784.154	1.56463	2.87681e-05	0.257322
104	L-Gulose	292.469	179.056	1.44754	9.7329e-05	0.607591
105	Dodecanedioic acid	246.118	229.144	1.094	0.0149587	2.13641
106	3,4,5,6-tetrahydroxyoxane-2-carboxylic acid	372.262	193.035	1.45091	5.34613e-06	0.384551
107	Cytosine	211.412	110.035	1.41416	0.00118542	1.80656
108	Glycyl-Isoleucine	301.621	187.109	1.11041	0.0048591	1.61313
109	Deoxyuridine	106.808	227.067	1.35698	0.0253478	2.67864
110	Aldehydo-D-xylose	153.149	149.045	1.53088	1.45369e-05	0.410454
111	5-Methylcytidine	243.523	256.094	1.42193	0.00019503	0.527471
112	Glycylproline	326.972	171.066	1.08643	0.0160197	0.578885
113	Thromboxane B2	181.8	369.228	1.47405	0.00137095	75.2316
114	D-Glucose	230.963	179.056	1.42515	0.000302222	2.49676
115	Deoxyinosine	194.339	251.079	1.49065	0.000536943	1.94878
116	N4-Acetylcytidine	177.243	284.089	1.03506	0.0186752	1.83522
117	3-Methoxy-4-hydroxyphenylethyleneglycol sulfate	41.082	263.023	1.33865	0.00564021	2.02955
118	Epsilon-(gamma-Glutamyl)-lysine	307.526	274.141	1.41911	0.00039812	0.335175
119	8,9-DiHETrE	60.5369	337.239	1.31474	0.00290253	0.337168
120	3-Nitrotyrosine	432.649	225.049	1.49804	0.00601992	4.29026
121	2'-O-Methyladenosine	269.349	280.104	1.2595	0.00654491	0.642576
122	Flavin Mononucleotide	424.086	455.097	1.55595	0.000190765	0.228289
123	Maltotetraose	513.524	665.216	1.09566	0.0213634	1.60306
124	2-Ketobutyric acid	378.071	101.024	1.27236	0.00301925	0.753192
125	2-Indolecarboxylic acid	59.6386	160.04	1.52245	0.00376409	11.0752
126	Isocitric acid	516.157	173.009	1.51626	0.00119757	3.42292
127	DL-Dopa	316.12	196.061	1.57482	5.66058e-08	0.258952
128	N-Acetylaspartylglutamic acid	451.219	303.084	1.48237	5.8058e-06	2.38121
129	dUMP	231.9	307.035	1.43097	2.18025e-05	6.72833
130	Urocanic acid	204.6	137.035	1.51005	0.00111234	3.52261
131	3-Sulfinoalanine	392.957	152.002	1.39662	0.00150464	2.12264
132	Tetradecanedioic acid	101.385	257.176	1.28516	0.00969947	0.321718
133	Myristic acid	94.6257	227.202	1.09368	0.0052185	1.71747
134	Desaminotyrosine	159.034	165.055	1.32554	0.0161291	0.392496
135	Glutamylglutamic acid	468.471	275.089	1.36333	0.0203639	3.47127
136	Cinnamoylglycine	159.954	204.066	1.30905	0.000316126	5.98907
137	Sedoheptulose	153.167	209.067	1.5282	0.000239545	0.403761
138	3,7-Dimethyluric acid	441.8	195.051	1.51016	6.76849e-07	0.329896
139	Indole-3-carboxylic acid	43.6467	160.04	1.05006	0.0034511	2.15665
140	LysoPE(18:1(9Z)/0:0)	221.807	478.294	1.52761	1.74834e-05	0.493712
141	L-Lysine	542.04	145.098	1.52493	0.000499441	0.450618
142	L-2-Hydroxyglutaric acid	115.465	147.029	1.38527	0.00550054	2.0694
143	D-Ribose	294.764	149.045	1.1203	0.0458901	2.50884
144	Prolylhydroxyproline	439.157	227.104	1.51263	0.00198077	0.132725
145	Guanidoacetic acid	371.7	116.046	1.48786	0.00187607	0.229539
146	beta-D-Glucosamine	410.617	214.048	1.27744	0.00920299	3.65984
147	L-Aspartic acid	443.342	132.03	1.10982	0.0162509	0.749048
148	3,5,7-trihydroxy-2-(4-hydroxyphenyl)-3,4-dihydro-2H-1-benzopyran-4-one	239.842	287.058	1.26052	0.002599	13.0099
149	Asymmetric dimethylarginine	516.162	201.135	1.40173	0.00556137	0.540504
150	Deoxyguanosine	456.317	266.088	1.42785	0.0427349	0.135347
151	NAD	448.699	662.103	1.5769	0.000442475	0.0630205
152	Deoxyadenosine	432.415	250.093	1.44217	0.0348611	0.135171
153	Diacetone alcohol	68.805	115.076	1.21351	0.0190206	0.453578
154	Acetylcysteine	217.905	162.023	1.45783	1.42638e-05	1.71058
155	Oxidized glutathione	392.94	611.138	1.38536	0.000442158	0.0721299
