# Supplementary material for: Biomarker identification and pathway analysis of Astragalus membranaceus and Curcuma zedoaria couplet medicines on adenine-induced chronic kidney disease in rats based on metabolomics
Source: Front Pharmacol. 2023 Apr 6;14:1103527. doi: 10.3389/fphar.2023.1103527 (PMC10116179; doi:10.3389/fphar.2023.1103527)
Supplement: Supplementary file 2 [file Table3.XLSX]

## Sheet: Sheet1
NO	MS2 name	rt	mz	VIP	P-VALUE	FOLD CHANGE
1	Adenine	399.384	136.062	2.03099	0.000466738	1.29518
2	Cytosine	223.436	112.051	1.67392	0.0136789	1.51914
3	Pentanenitrile	176.762	84.0812	1.72073	0.0497603	1.5173
4	2,5-Dimethyl-3-propylpyrazine	146.934	151.123	1.80456	0.0345954	1.86532
5	Niacinamide	510.855	123.055	2.08688	0.0437459	2.28439
6	L-Threonine	368.237	120.066	1.78054	0.00590656	1.64052
7	Adenosine 2'-phosphate	444.762	348.07	1.50731	0.0393684	1.74156
8	Glycine	379.861	76.0399	1.45838	0.0196309	1.66654
9	Phosphoric acid	447.119	98.9846	2.1911	0.0040442	3.93695
10	Nervonyl carnitine	25.2886	102.128	1.70256	0.0447026	1.15347
11	Nicotinamide ribotide	489.664	335.063	2.04566	0.0203851	2.93761
12	1-deoxy-1-(N6-lysino)-D-fructose	417.732	134.045	1.62478	0.0282177	1.68502
13	3-Mercapto-2-methyl-1-butanol	368.224	121.069	1.89834	0.0013474	1.62161
14	L-Lysine	542.551	147.113	1.40548	0.0360449	1.40276
15	2,6-Dimethylpyrazine	375.178	109.076	1.86869	0.0256899	2.50453
16	Zymonic acid	181.048	159.028	1.83747	0.00375513	1.32853
17	4,5-Dimethyl-2-heptyloxazole	94.6381	196.17	1.46083	0.0466571	2.14
18	3-Amino-2-piperidone	524.978	115.087	1.8456	0.0242564	1.38538
19	D-Xylitol	223.363	153.077	1.68939	0.0167345	1.50418
20	Betaine aldehyde	334.431	102.092	1.86871	0.0279049	2.60392
21	Dimethylarsinate	414.131	138.974	1.73757	0.0303776	1.88613
22	(2E,11Z)-5-[5-(Methylthio)-4-penten-2-ynyl]-2-furanacrolein	301.069	233.063	1.45815	0.0331631	1.87591
23	Pantothenic acid	281.718	220.118	1.768	0.00798409	1.58582
24	Prolylhydroxyproline	399.281	229.118	2.28555	0.000586883	3.26592
25	Cytidine 2',3'-cyclic phosphate	335.706	306.048	1.69094	0.018168	1.98705
26	2-Acetyl-3-ethylpyrazine	261.666	151.087	1.53726	0.0495703	1.32372
27	N-Ornithyl-L-taurine	235.965	240.102	1.36996	0.00687597	1.46897
28	NAD	448.294	664.116	2.11057	0.0114561	2.64894
29	Acetylhydrazine	342.347	75.0559	1.48303	0.0155844	0.870636
30	Thiomorpholine 3-carboxylate	379.8	148.043	2.18027	0.000676078	1.49529
31	S-Adenosylhomocysteine	400.546	385.128	1.59111	0.0291484	1.44883
32	Guanidoacetic acid	372.825	118.061	2.15789	0.0158944	1.69618
33	D-4'-Phosphopantothenate	453.002	300.084	1.68483	0.0265951	1.92377
34	Glycerol 3-phosphate	447.124	173.021	2.27635	0.0126669	4.76872
35	Dimethylethanolamine	284.005	90.0918	1.91929	0.0041731	1.33579
36	D-1-Piperideine-2-carboxylic acid	547.353	128.071	1.57635	0.0459824	1.27639
37	Protein serine	392.464	106.05	1.37648	0.0429424	1.4812
38	Cytidine 2'-phosphate	449.406	324.059	1.50639	0.010904	1.80731
39	Asparaginyl-Hydroxyproline	377.49	246.108	1.75852	0.0065174	1.41062
40	Deoxyadenosine monophosphate	435.264	332.075	1.55332	0.00662078	1.53508
41	NADP	503.888	744.081	1.98636	0.0319023	2.24251
42	FAD	408.627	786.163	1.96142	0.0111912	1.82512
43	Deoxycytidine	223.439	228.098	1.58489	0.0231407	1.51726
44	L-Cystine	468.225	241.031	1.69177	0.0108034	1.73198
45	Pyridoxamine	320.629	169.097	2.06546	0.0227429	1.83844
46	Guanosine	281.535	284.098	1.54672	0.0300508	2.09335
47	Moracin G	117.695	309.109	1.66904	0.0071977	1.66893
48	Protoporphyrin IX	189.083	563.264	1.80492	0.0420983	2.43502
49	DIMBOA-Glc	341.552	374.105	1.51255	0.021227	1.63715
50	Phosphocreatine	453.002	212.043	1.81815	0.0130045	2.75351
51	1,3-Dimethyluracil	320.168	141.066	1.57971	0.0253022	0.656377
52	Fructosamine	451.754	180.088	1.67682	0.00850482	1.86149
53	Saccharopine	523.797	277.139	2.25815	8.482e-05	1.66482
54	Arborinine	335.183	286.107	1.88247	0.0284654	1.82934
55	Biotin	208.484	245.095	1.22647	0.0246834	0.518506
56	Isoleucyl-Glycine	407.372	189.124	2.07208	0.0113743	1.68487
57	Trimethylpropylpyrazine	122.362	165.139	1.96632	0.00127847	1.98972
58	Imidazole-4-acetaldehyde	93.6596	111.055	2.02824	0.000147966	1.58254
59	1,1'-[1,12-Dodecanediylbis(oxy)]bisbenzene	238.285	355.263	1.41101	0.0156772	0.281297
60	5,10-Methylene-THF	451.743	458.178	1.37223	0.0127715	1.72901
61	Montecristin	174.303	575.503	2.02832	0.0408473	1.47103
62	(3R, 6'Z)-3,4-Dihydro-8-hydroxy-3-(6-pentadecenyl)-1H-2-benzopyran-1-one	239.347	373.273	1.33704	0.0390168	0.455909
63	2-[4-(3-Hydroxypropyl)-2-methoxyphenoxy]-1,3-propanediol 1-glucoside	503.284	419.192	1.58325	0.0482702	1.58399
64	Argininosuccinic acid	481.458	291.13	1.28074	0.0388546	1.43265
65	L-trans-4-Methyl-2-pyrrolidinecarboxylic acid	542.559	130.086	1.37914	0.0361836	1.36236
66	Pterolactam	100.304	116.071	1.76582	0.0140197	0.690624
67	L-prolyl-L-proline	337.416	213.123	1.63757	0.0300898	0.517525
68	Ganoderic acid F	444.749	571.283	1.81233	0.0393401	3.86151
69	Camelinin	391.189	262.128	2.12198	0.00104203	1.71735
70	Imidazoleacetic acid	335.693	127.05	1.83262	0.0130082	0.578016
71	Asparaginyl-Proline	361.236	230.113	2.02668	0.001061	0.47147
72	1-Methylguanosine	212.008	298.114	1.51037	0.0097574	1.65259
73	4-Trimethylammoniobutanoic acid	224.55	146.118	1.72056	0.0349315	1.72861
74	1,4'-Bipiperidine-1'-carboxylic acid	213.154	213.16	1.63585	0.0133061	3.15894
75	cis-5-Tetradecenoylcarnitine	205.736	370.294	1.66985	0.0288571	1.55962
76	Arginyl-Serine	457.639	262.151	1.40935	0.0153339	0.610008
77	1H-Imidazole-1-acetic acid	482.649	186.053	1.29655	0.0491365	1.56004
78	(2S,4S)-Pinnatanine	427.089	245.113	1.21993	0.0465058	1.36983
79	Niazirinin	395.873	322.131	1.42766	0.0423594	1.65256
80	PC(22:6(4Z,7Z,10Z,13Z,16Z,19Z)/22:6(4Z,7Z,10Z,13Z,16Z,19Z))	65.9959	878.568	1.53857	0.041756	3.69938
81	PC(22:5(7Z,10Z,13Z,16Z,19Z)/16:1(9Z))	165.408	806.568	2.03929	0.0111356	1.51708
82	1-(beta-D-Ribofuranosyl)-1,4-dihydronicotinamide	174.211	257.113	1.96033	0.00132834	2.24498
83	PC(20:4(5Z,8Z,11Z,14Z)/20:4(8Z,11Z,14Z,17Z))	162.81	830.567	2.11484	0.000518465	1.50391
84	Glycylprolylhydroxyproline	230.279	286.139	1.54986	0.0441987	0.340262
85	Dieporeticenin	174.289	573.487	1.88227	0.0382985	1.54534
86	PC(22:5(7Z,10Z,13Z,16Z,19Z)/20:4(5Z,8Z,11Z,14Z))	160.599	856.582	1.39609	0.0486209	1.23097
87	Galactosylhydroxylysine	545.087	325.16	1.68144	0.015789	1.66759
88	Lupiwighteone	258.127	339.121	1.82537	0.0222518	2.68493
89	PC(20:5(5Z,8Z,11Z,14Z,17Z)/15:0)	167.583	766.536	2.07464	0.0146001	1.39123
90	PA(8:0/8:0)	423.471	425.225	2.02872	0.00749844	3.28816
91	Glucoiberin	515.536	424.041	1.79614	0.0188676	1.9504
92	Tetrahydro-2-methyl-3-thiophenethiol	244.097	135.03	1.8534	0.0236735	1.66388
93	PC(22:6(4Z,7Z,10Z,13Z,16Z,19Z)/20:4(5Z,8Z,11Z,14Z))	159.724	854.567	2.18932	0.00158831	1.77707
94	15-Acetoxyscirpene-3,4-diol 4-O-a-D-glucopyranoside	548.467	487.213	1.62824	0.0224163	1.69208
95	Glutaminylaspartic acid	441.797	262.103	1.37144	0.0115569	1.48924
96	Acetyl-CoA	432.949	810.132	1.75915	0.0422427	1.88493
97	PS(22:6(4Z,7Z,10Z,13Z,16Z,19Z)/18:1(9Z))	210.867	834.526	1.39297	0.0372631	1.79387
98	PC(22:6(4Z,7Z,10Z,13Z,16Z,19Z)/22:5(4Z,7Z,10Z,13Z,16Z))	158.994	880.581	1.7938	0.0404714	1.70025
99	Cervonyl carnitine	196.536	472.341	1.91791	0.00590381	1.87247
100	PS(22:4(7Z,10Z,13Z,16Z)/15:0)	211.959	798.527	1.78526	0.0212617	1.53182
101	Sedoheptulose 1-phosphate	342.721	291.05	1.62901	0.00764527	1.2729
102	lysoPC(26:0)	206.371	636.496	1.29649	0.00223748	1.82116
103	7-Azaindolizine	58.0126	119.061	2.18711	0.00395165	1.31247
104	Porphobilinogen	303.369	227.102	1.86499	0.000864712	1.42825
105	Sinapine	272.261	310.164	1.82917	0.0243827	0.383457
106	Pyridoxine	27.2638	170.081	1.77409	0.0188086	0.503519
107	N-Acetyl-9-O-acetylneuraminic acid	341.558	352.123	1.63728	0.0129969	1.61756
108	3'-Hydroxyhexobarbital	473.202	253.118	1.88227	0.0287316	2.04984
109	3-Dehydroquinate	199.451	191.053	1.12412	0.0423287	1.42531
110	Cholic acid	238.293	426.321	1.39912	0.0329441	0.41493
111	PE(P-18:1(11Z)/18:4(6Z,9Z,12Z,15Z))	165.121	722.51	2.08318	0.0254046	2.16906
112	PE(16:0/18:3(9Z,12Z,15Z))	174.289	714.506	2.01694	0.046845	1.72123
113	PS(18:0/18:4(6Z,9Z,12Z,15Z))	212.012	784.511	2.07003	0.015954	1.86167
114	Neolinustatin	406.389	446.159	1.35234	0.0401911	1.35406
115	S-Phenylmercapturic acid	30.7066	240.071	1.79215	0.00136803	2.1784
116	9-(beta-D-Ribofuranosyl)zeatin	232.53	352.161	1.9886	0.00814451	1.86395
117	PC(18:4(6Z,9Z,12Z,15Z)/15:0)	169.807	740.521	2.11227	0.0105148	1.499
