# Supplementary material for: Biomarker identification and pathway analysis of Astragalus membranaceus and Curcuma zedoaria couplet medicines on adenine-induced chronic kidney disease in rats based on metabolomics
Source: Front Pharmacol. 2023 Apr 6;14:1103527. doi: 10.3389/fphar.2023.1103527 (PMC10116179; doi:10.3389/fphar.2023.1103527)
Supplement: Supplementary file 5 [file Table4.XLSX]

## Sheet: Sheet1
NO	MS2 name	rt	mz	VIP	P-VALUE	FOLD CHANGE
1	But-2-enoic acid	454.792	85.0288	1.84958	0.0032565	0.572206
2	Linoleic acid	37.6342	279.233	1.35711	0.0390649	1.17965
3	Glycine	392.951	74.024	1.71289	0.0240928	1.42223
4	N-Methylalanine	409.019	102.055	1.85857	0.00768026	1.18812
5	Pyroglutamic acid	409.022	128.035	1.6537	0.0244883	1.16561
6	Dihydroxyacetone phosphate	445.761	168.991	1.28523	0.0277531	1.21971
7	Xanthine	185.21	151.026	1.26679	0.0223846	1.6324
8	Cholic acid	238.917	407.28	1.38457	0.0119757	0.400376
9	Itaconic acid	454.75	129.019	1.88514	0.00276623	0.563261
10	L-Glutamic acid	409.019	146.045	1.88916	0.0050769	1.1975
11	Galactose 1-phosphate	499.45	259.022	1.64613	0.0175904	0.717584
12	Citrulline	407.892	174.088	1.94447	0.00491202	0.482905
13	Phenylacetylglycine	200.001	192.066	1.6231	0.0233598	1.42436
14	Fumaric acid	443.602	115.003	1.48023	0.0310277	1.12632
15	D-Aspartic acid	418.196	132.03	1.75866	0.0175798	1.50191
16	7-Methylguanosine	212.565	296.1	2.02498	0.000288	1.47727
17	(Â±)-Tryptophan	281.007	203.082	1.38965	0.0223672	1.25985
18	L-Tyrosine	320.228	180.066	1.31023	0.0298188	1.32053
19	Glycocholic acid	270.568	464.302	1.52485	0.0386291	2.92911
20	2-Hydroxybutyric acid	189.469	103.039	1.65847	0.0428195	1.47057
21	Thioguanine	165.832	166.018	1.69016	0.0316874	0.771351
22	Inosine	232.019	267.073	1.73213	0.0251538	1.25662
23	Phosphoenolpyruvic acid	469.063	166.975	1.87727	0.0181077	3.39085
24	D-2,3-Dihydroxypropanoic acid	311.009	105.019	1.72408	0.0336461	1.99649
25	Cholesterol sulfate	24.3867	465.304	2.00695	0.0015542	2.09164
26	Guanosine	281.056	282.084	1.70307	0.0388404	1.9792
27	2,6-Pyridinedicarboxylic acid	154.464	166.014	1.69478	0.0357605	0.466661
28	Cytidine 2',3'-cyclic phosphate	336.3	304.034	1.48729	0.028025	1.7034
29	Pantothenic acid	282.149	218.103	2.00638	0.00996149	1.51451
30	Hydroxyphenyllactic acid	201.279	181.05	1.80779	0.00859448	0.395166
31	N-Acetylleucine	208.033	172.098	1.46503	0.0359929	1.38188
32	Glycerophosphocholine	404.49	292.072	1.68211	0.012191	0.685979
33	4-Aminohippuric acid	209.175	193.062	2.07436	7.08853e-05	2.14844
34	Ketoleucine	36.8895	129.055	1.4052	0.00189347	1.88683
35	cis-Aconitic acid	450.577	173.009	1.65983	0.0329922	0.558814
36	L-Threonine	368.794	118.05	2.03092	3.43515e-05	1.53246
37	Leucinic acid	236.825	131.071	1.78271	0.0253775	2.34024
38	D-Glucuronic acid	398.692	193.035	1.91227	0.00313409	2.00851
39	Phenyllactic acid	113.373	165.055	1.73148	0.0277857	0.246441
40	Dehydroascorbic acid	151.124	173.009	1.21771	0.0276964	1.29803
41	Threonic acid	338.663	135.03	1.92387	0.00100719	1.56379
42	Azelaic acid	353.7	187.097	1.74084	0.0103488	0.586711
43	Alpha-Lactose	153.351	341.111	1.2991	0.00796041	1.59329
44	N-Acetylglutamine	324.805	187.072	1.60692	0.00799781	1.37733
45	2-Pyrocatechuic acid	24.2921	153.019	1.8968	0.00181509	0.369895
46	L-Homocysteic acid	212.639	182.013	1.7459	0.0365888	1.75451
47	Phosphoserine	444.159	184.001	1.78085	0.033552	1.59022
48	L-Serine	392.936	104.035	1.68232	0.00764624	1.45184
49	Cytidine monophosphate	449.337	322.045	1.79102	0.00935904	1.78369
50	Gluconic acid	361.92	195.051	1.96566	0.0076832	2.57865
51	3alpha-Acetoxy-11-keto-beta-boswellic acid	28.8854	511.346	1.77284	0.0110529	1.39217
52	N-Arachidonoyl glycine	96.3552	360.255	1.86222	0.0146535	5.99277
53	FAD	408.961	784.154	1.88197	0.00223289	1.72362
54	Dodecanedioic acid	246.118	229.144	1.74679	0.0135613	0.485998
55	dGTP	499.454	505.989	1.8382	0.00298897	1.5536
56	Flavin Mononucleotide	424.086	455.097	1.39898	0.0215903	1.67736
57	N-Acetylhistidine	329.344	196.073	1.59698	0.00745095	1.46488
58	2-Ketobutyric acid	378.071	101.024	1.85462	0.0100988	1.21908
59	2-Indolecarboxylic acid	59.6386	160.04	1.53038	0.0266016	0.451863
60	Argininosuccinic acid	480.957	289.116	1.60026	0.0140433	1.48168
61	Oxoadipic acid	190.869	159.03	1.58018	0.0143868	0.653066
62	DL-Dopa	316.12	196.061	1.80854	0.00925827	1.71503
63	3,7-Dimethyluric acid	441.8	195.051	1.50681	0.037652	1.71996
64	L-Lysine	542.04	145.098	1.56391	0.034398	1.30224
65	Prolylhydroxyproline	439.157	227.104	1.97492	0.00522522	2.27071
66	N-Acetylvaline	212.347	158.082	1.67749	0.0217599	1.7103
67	Guanidoacetic acid	371.7	116.046	1.65305	0.0422902	1.77514
68	7-hydroxy-2-phenyl-4H-chromen-4-one	197.783	237.055	1.37523	0.00810543	1.69842
69	Asymmetric dimethylarginine	516.162	201.135	1.26148	0.0422259	1.31927
70	Deoxyguanosine	456.317	266.088	1.60396	0.0497543	1.96339
71	NAD	448.699	662.103	1.88387	0.0140597	2.25643
72	Acetylcysteine	217.905	162.023	1.8091	0.00333357	1.22424
73	Oxidized glutathione	392.94	611.138	1.37103	0.021889	3.22463
